# Supplementary material for: A printed luminescent flier inspired by plant seeds for eco-friendly physical sensing
Source: Sci Adv. 2023 Nov 15;9(46):eadi8492. doi: 10.1126/sciadv.adi8492 (PMC10651124; doi:10.1126/sciadv.adi8492)
Supplement: Supplementary file 2 — Movies S1 to S8 [file sciadv.adi8492_movies_s1_to_s8.zip]

Archive with 8 entries (8 files):
- adi8492_movie_S1.mp4
- adi8492_movie_S2.mp4
- adi8492_movie_S3.mp4
- adi8492_movie_S4.mp4
- adi8492_movie_S5.mp4
- adi8492_movie_S6.mp4
- adi8492_movie_S7.mp4
- adi8492_movie_S8.MOV
